# Supplementary material for: SciRAPepi Tool: Optimization of the SciRAP Tool for Evaluating the Reliability and Relevance of Observational Epidemiological Studies for Hazard and Risk Assessment of Chemicals
Source: Environ Sci Technol. 2026 Jan 16;60(4):2952–63. doi: 10.1021/acs.est.5c11558 (PMC12874513; doi:10.1021/acs.est.5c11558)
Supplement: Supplementary file 1 [file es5c11558_si_001.zip]

Archive with 5 entries (3 files):
- Supporting Information/
- Supporting Information/Supporting Information/
- Supporting Information/Supporting Information/Supporting Information.docx
- Supporting Information/Supporting Information/Table S5.xlsx
- Supporting Information/Supporting Information/Table S6.xlsx
