# Supplementary material for: SciRAPepi Tool: Optimization of the SciRAP Tool for Evaluating the Reliability and Relevance of Observational Epidemiological Studies for Hazard and Risk Assessment of Chemicals
Source: Environ Sci Technol. 2026 Jan 16;60(4):2952–63. doi: 10.1021/acs.est.5c11558 (PMC12874513; doi:10.1021/acs.est.5c11558)
Supplement: Supplementary file 1 [file es5c11558_si_001.zip › Supporting Information/Supporting Information/Table S5.xlsx]

## Sheet: Reporting
Respondents (n)	Study 1																																Study 2
1	F	F	PF	PF	F	F	R	R	R	R	F	F	F	PF	F	PF	NF	F	F	F	R	ND	R	F	NF	NF	F	F	NF	F	F	F	F	F	F	PF	F	PF	F	R	F	R	F	F	F	F	F	PF	F
2	F	F	PF	PF	F	ND	R	R	R	R	PF	F	F	F	F	PF	NF	F	F	F	F	F	ND	F	NF	NF	ND	F	ND	F	F	F	F	F	F	F	F	R	F	R	ND	R	F	F	F	F	F	F	F
3	F	F	F	F	F	ND	ND	R	ND	ND	F	F	F	PF	F	NF	PF	F	PF	F	F	R	R	F	NF	NF	NF	NF	NF	F	F	F	F	F	F	F	F	F	F	R	F	F	F	F	F	F	F	F	PF
4	F	F	F	PF	F	NF	ND	ND	F	ND	F	F	F	F	F	NF	PF	F	F	R	ND	NF	R	F	ND	ND	R	F	F	F	F	F	F	F	F	F	F	NF	F	R	R	R	F	F	F	F	F	PF	PF
5	F	F	PF	NF	F	F	NF	R	R	R	PF	PF	F	F	F	NF	NF	PF	NF	F	F	NF	NF	F	NF	PF	NF	PF	NF	F	F	F	F	F	F	F	F	F	F	R	ND	ND	F	F	F	F	F	PF	PF
6	F	F	F	PF	F	F	R	R	R	R	F	F	F	F	F	NF	PF	F	F	F	R	PF	R	F	ND	ND	PF	F	NF	F	F	F	F	F	F	F	F	NF	F	R	R	R	F	F	F	F	F	F	PF
7	F	F	PF	PF	F	PF	R	R	F	R	F	F	F	F	F	NF	NF	F	PF	F	PF	NF	R	F	PF	PF	F	F	NF	F	F	F	F	F	F	F	F	F	F	R	R	R	F	F	F	F	F	ND	F
8	F	F	PF	PF	F	ND	R	R	R	R	PF	PF	F	F	F	NF	PF	F	PF	F	R	NF	R	F	NF	NF	NF	F	NF	F	F	F	F	F	F	F	F	PF	F	F	F	NF	F	F	F	F	F	NF	F
9	F	F	F	PF	F	NF	R	R	R	R	PF	F	F	F	R	NF	PF	F	NF	F	R	NF	R	F	NF	NF	NF	F	PF	F	F	F	PF	F	F	F	F	R	F	R	F	R	F	F	F	F	F	F	F
10	F	F	F	PF	F	NF	R	R	R	R	PF	F	F	F	F	PF	F	F	PF	F	R	F	R	F	ND	NF	R	F	PF	F	F	F	F	F	F	PF	F	NF	F	R	R	R	F	F	F	F	F	NF	F
11	F	F	F	PF	F	F	R	R	R	R	PF	F	F	F	F	ND	ND	F	F	F	R	R	ND	F	NF	NF	F	F	F	F	F	F	F	F	F	F	F	F	F	R	R	R	PF	F	F	F	F	F	PF
12	F	F	F	PF	F	ND	R	R	R	R	PF	PF	F	F	F	F	PF	F	F	R	R	R	R	F	ND	ND	F	F	F	F	F	F	F	F	F	F	F		F	R	R	R	F	F	F	F	F	F	F
13	F	F	F	NF	F	NF	R	R	R	R	F	F	F	F	F	NF	NF	F	F	F	F	NF	ND	F	F	F	ND	F	NF	F	F	F	F	F	F	F	F	R	F	R	R	R	F	F	F	F	F	F	F
14	F	F	F	F	F	F	R	R	R	R	F	F	R	F	F	F	F	F	F	F	R	R	R	F	ND	ND	F	F	NF	F	F	F	F	F	F	F	F	F	F	R	R	R	F	F	F	F	F	PF	F
15	F	F	F	F	F	F	R	R	R	R	F	F	F	F	R	F	PF	F	F	F	R	NF	ND	F	PF	PF	PF	F	ND	F	F	F	F	F	F	F	F	F	F	R	F	R	F	F	F	F	F	F	F
16	PF	F	F	PF	F	F	NF	ND	ND	F	PF	PF	F	F	F	ND	PF	PF	NF	ND	ND	ND	R	F	NF	NF	R	ND	NF	F	F	F	F	F	F	F	F	F	F	R	F	R	F	F	F	F	F	NF	F
17	F	F	F	PF	F	F	R	R	F	F	F	PF	F	F	PF	PF	ND	F	PF	F	R	ND	R	F	NF	PF	F	F	NF	F	F	F	F	F	F	F	F	R	F	R	R	R	PF	F	F	F	F	F	F
18	F	F	F	PF	F	NF	R	PF	R	R	F	F	R	F	R	NF	NF	F	F	F	R	ND	R	F	ND	ND	NF	NF	NF	F	F	F	F	F	F	PF	F	NF	F	F	PF	F	F	F	F	F	F	PF	F
19	F	F	PF	F	F	NF	R	R	PF	R	PF	F		F	F	ND		F	F	F	F	ND	R	F	ND	ND	ND	F	NF	F	F	F	F	F	F	F	F	R	F	F	NF	R	F	F	F	F	F	NF	F
20	F	F	F	PF	F	F	R	NF	NF	ND	PF	F	F	F	F	NF	F	F	F	F	F	NF	R	F	NF	NF	NF	F	NF	F	F	F	PF	F	F	F	F	R	F	R	PF	R	F	F	F	F	F	F	PF
21	F	NF	PF	F	F	NF	R	R	NF	NF	F	F	R	F	F	NF	PF	F	F	R	F	R	R	F	R	R	R	F	R	F	F	F	F	F	F	F	F	F	F	R	F	R	F	F	F	F	F	F	F
22	F	F	PF	NF	F	NF	R	R	R	R	F	F	F	F	F	PF	NF	F	F	R	R	R	F	F	PF	PF	NF	F	R	F	F	F	F	F	F	F	F	F	F	R	R	R	F	F	F	PF	F	NF	F
23	F	F	F	F	F	NF	NF	R	R	R	F	F	F	F	F	PF	PF	F	F	F	R	ND	R	F	ND	ND	ND	F	R	F	F	F	F	F	F	F	F	NF	F	R	R	ND	F	F	F	F	F	F	F
24	F	PF	F	F	F	F	NF	F	F	NF	PF	F	F	F	F	NF	PF	F	PF	F	ND	PF	ND	F	NF	NF	NF	PF	ND	F	F	F	F	F	F	F	F	R	F	R	NF	R	F	F	F	F	F	PF	PF
25	PF	F	PF	PF	F	NF	R	R	ND	NF	PF	PF	F	F	F	NF	F	F	PF	NF	F	NF	NF	F	NF	NF	NF	F	NF	F	F	F	F	F	F	PF	F	F	F	F	F	ND	F	F	F	F	F	F	F
26	PF	F	F	NF	F	PF	R	R	R	R	F	F	F	F	F	NF	NF	F	F	F	R	NF	R	F	NF	NF	NF	R	R	F	F	F	F	F	F	F	F	F	F	F	F	F	F	F	F	F	F	PF	F
27	F	F	F	F	F	F	F	F	R	F	PF	F	F	F	F	NF	NF	F	F	F	F	F	F	F	PF	PF	F	F	F	F	F	F	F	F	F	F	F	NF	F	R	R	R	F	F	F	F	F	F	F
28	PF	F	F	F	F	F	NF	NF	ND	F	PF	PF	F	F	ND	NF	NF	F	PF	F	PF	R	NF	F	NF	NF	R	F	PF	F	F	F	F	F	F	F	F	NF	F	F	R	F	F	F	F	F	F	F	PF
29	F	F	F	F	F	F	R	R	F	R	F	F	F	F	F	F	F	F	PF	R	R	PF	R	F	R	R	ND	F	R	F	F	F	F	F	F	F	F	F	F	PF	F	F	F	F	F	F	F	F	F
30	F	F	F	F	F	ND	R	R	R	R	F	F	F	F	F	F	F	F	F	F	F	ND	ND	F	PF	NF	F	F	R	F	F	F	F	F	F	F	F	NF	F	F	R	ND	F	F	F	F	F	F	F
31	F	F	F	NF	F	ND	R	R	R	R	PF	PF	F	F	F	PF	PF	F	F	R	R	R	R	F	ND	ND	F	F	F	F	F	F	F	F	F	F	F	NF	F	R	R	R	F	F	F	F	F	NF	F
32	F	F	F	PF	F	PF	ND	PF	R	R	F	PF	F	F	F	PF	NF	F	F	R	R	NF	R	F	NF	NF	NF	NF	NF	F	F	F	F	F	F	F	F	R	F	R	R	R	F	F	F	F	F	F	F
33	F	F	F	F	F	F	F	R	R	R	F	F	F	F	F	F	F	F	F	F	F	ND	F	F	F	F	ND	F	F	F	F	F	F	F	PF	PF	F	NF	F	R	R	R	F	F	F	F	F	F	F
34	F	F	F	PF	F	F	ND	R	F	ND	PF	F	F	F	F	ND	F	ND	F	R	F	ND	ND	F	PF	PF	F	F	ND	F	ND	ND	F	F	F	F	F	F	F	PF	F	F	F	F	F	F	F	F	F
35	F	F	F	F	F	R	R	R	R	R	F	F	F	F	F	NF	F	F	F	F	R	R	R	F	F	F	R	F	F	F	F	F	F	F	F	F	F	F	F	ND	F	ND	F	F	F	F	F	PF	F
36																																	F	F	F	F	F	PF	F	R	R	R	F	F	F	ND	F	ND	F
37																																	F	F	F	PF	F	F	F	R	R	R	F	F	F	F	F	NF	F
Fulfilled	31	33	26	13	35	15	2	2	6	4	19	26	31	33	30	6	9	32	23	25	12	3	3	35	3	3	10	28	7	35	34	34	35	37	36	31	37	15	37	7	12	6	35	37	37	35	37	20	29
Partially-fulfilled	4	1	9	17	0	3	0	2	1	0	16	9	0	2	1	8	12	2	9	0	2	3	0	0	6	7	2	2	3	0	0	0	2	0	1	6	0	3	0	2	2	0	2	0	0	1	0	8	8
Not fulfilled	0	1	0	5	0	10	5	2	2	3	0	0	0	0	0	17	11	0	3	1	0	11	3	0	15	15	11	3	15	0	0	0	0	0	0	0	0	10	0	0	2	1	0	0	0	0	0	7	0
Not determined	0	0	0	0	0	6	4	2	4	4	0	0	0	0	1	4	2	1	0	1	3	9	7	0	9	8	6	1	4	0	1	1	0	0	0	0	0	0	0	1	2	5	0	0	0	1	0	2	0
Remove	0	0	0	0	0	1	24	27	22	24	0	0	3	0	3	0	0	0	0	8	18	9	22	0	2	2	6	1	6	0	0	0	0	0	0	0	0	8	0	27	19	25	0	0	0	0	0	0	0
Σ	35	35	35	35	35	35	35	35	35	35	35	35	34	35	35	35	34	35	35	35	35	35	35	35	35	35	35	35	35	35	35	35	37	37	37	37	37	36	37	37	37	37	37	37	37	37	37	37	37
Fulfilled (F)	0.885714	0.942857	0.742857	0.371429	1	0.428571	0.0571429	0.0571429	0.171429	0.114286	0.542857	0.742857	0.911765	0.942857	0.857143	0.171429	0.264706	0.914286	0.657143	0.714286	0.342857	0.0857143	0.0857143	1	0.0857143	0.0857143	0.285714	0.8	0.2	1	0.971429	0.971429	0.945946	1	0.972973	0.837838	1	0.416667	1	0.189189	0.324324	0.162162	0.945946	1	1	0.945946	1	0.540541	0.783784
Partially fulfilled (PF)	0.114286	0.0285714	0.257143	0.485714	0	0.0857143	0	0.0571429	0.0285714	0	0.457143	0.257143	0	0.0571429	0.0285714	0.228571	0.352941	0.0571429	0.257143	0	0.0571429	0.0857143	0	0	0.171429	0.2	0.0571429	0.0571429	0.0857143	0	0	0	0.0540541	0	0.027027	0.162162	0	0.0833333	0	0.0540541	0.0540541	0	0.0540541	0	0	0.027027	0	0.216216	0.216216
Not fulfilled (NF)	0	0.0285714	0	0.142857	0	0.285714	0.142857	0.0571429	0.0571429	0.0857143	0	0	0	0	0	0.485714	0.323529	0	0.0857143	0.0285714	0	0.314286	0.0857143	0	0.428571	0.428571	0.314286	0.0857143	0.428571	0	0	0	0	0	0	0	0	0.277778	0	0	0.0540541	0.027027	0	0	0	0	0	0.189189	0
Not determined (ND)	0	0	0	0	0	0.171429	0.114286	0.0571429	0.114286	0.114286	0	0	0	0	0.0285714	0.114286	0.0588235	0.0285714	0	0.0285714	0.0857143	0.257143	0.2	0	0.257143	0.228571	0.171429	0.0285714	0.114286	0	0.0285714	0.0285714	0	0	0	0	0	0	0	0.027027	0.0540541	0.135135	0	0	0	0.027027	0	0.0540541	0
Remove (R)	0	0	0	0	0	0.0285714	0.685714	0.771429	0.628571	0.685714	0	0	0.0882353	0	0.0857143	0	0	0	0	0.228571	0.514286	0.257143	0.628571	0	0.0571429	0.0571429	0.171429	0.0285714	0.171429	0	0	0	0	0	0	0	0	0.222222	0	0.72973	0.513514	0.675676	0	0	0	0	0	0	0
Criterion (guidance) being considered for refinement	No	No	No	Yes	No	Yes	No	No	No	No	No	No	No	No	No	Yes	Yes	No	No	No	No	Yes	No	No	Yes	Yes	Yes	No	Yes	No	No	No	No	No	No	No	No	Yes	No	No	No	No	No	No	No	No	No	No	No
	1	2	3	4	5	6	7	8	9	10	11	12	13	14	15	16	17	18	19	20	21	22	23	24	25	26	27	28	29	30	31	32	1	2	3	4	5	6	7	8	9	10	11	12	13	14	15	16	17
	PARTICIPANTS											EXPOSURE and OUTCOME MEASUREMENT											DATA ANALYSIS							ETHICS			PARTICIPANTS											EXPOSURE and OUTCOME MEASUREMENT
	Study 1																																Study 2
[truncated: 79 more columns]

## Sheet: Methods
Respondents (n)	Study 1																				Study 2																				Study 3
1	PF	F	F	F	R	R	R	F	F	F	R	ND	NF	F	NF	NF	ND	NF	F	PF	PF	PF	PF	F	R	R	R	F	F	PF	PF	F	F	F	F	F	ND	F	F	F	F	F	ND	F	R	F	R	F	F
2	F	PF	F	NF	R	R	R	F	F	F	F	F	PF	F	F	F	F	NF	ND	F	F	PF	ND	F	R	R	R	F	F	F	F	F	F	F	F	F	F	NF	ND	F	F	F	R	F	R	F	R	F	F
3	F	F	ND	F	R	NF	R	PF	F	F	F	F	PF	F	R	PF	R	NF	ND	F	F	F	F	F	R	F	R	F	F	F	F	F	F	F	F	F	R	F	F	F	F	PF	F	F	R	F	R	F	F
4	F	PF	ND	ND	ND	F	ND	F	F	F	F	F	PF	F	ND	ND	NF	ND	R	F	F	F	ND	F	R	R	R	F	F	PF	F	F	F	F	F	F	ND	F	ND	F	F	F	ND	F	R	R	R	F	F
5	PF	PF	PF	NF	R	R	R	PF	F	F	PF	ND	PF	F	NF	PF	ND	NF	NF	PF	F	PF	ND	F	R	R	R	F	F	F	F	PF	F	ND	F	F	ND	PF	ND	F	F	F	ND	F	R	ND	R	F	F
6	F	F	F	F	R	R	R	F	F	F	F	F	F	R	R	R	F	ND	ND	PF	F	PF	ND	F	R	R	R	F	F	F	F	F	F	F	F	F	F	F	ND	F	F	F	R	F	R	F	R	PF	F
7	F	NF	PF	PF	R	PF	R	PF	F	F	PF	PF	PF	PF	R	F	PF	PF	R	PF	PF	PF	PF	F	R	R	R	PF	F	PF	F	F	F	F	F	F	F	PF	F	F	F	F	F	F	R	F	R	F	F
8	NF	ND	ND	ND	R	R	R	PF	F	F	F	F	PF	F	R	R	NF	NF	ND	NF	F	F	F	F	ND	R	F	F	F	F	F	F	F	F	F	F	ND	F	F	F	F	ND	R	F	R	F	R	F	F
9	F	F	ND	F	R	R	R	F	F	F	R	F	PF	F	R	R	NF	NF	NF	NF	F	NF	R	F	R	F	R	F	F	PF	F	F	PF	F	F	F	ND	F	F	F	F	F	F	F	R	F	R	F	F
10	F	PF	F	PF	R	R	R	F	F	F	F	F	PF	F	R	R	F	NF	R	PF	F	PF	R	F	R	F	R	F	F	F	F	F	F	F	F	F	ND	F	ND	F	F	F	F	F	R	F	F	F	F
11	F	F	F	R	R	R	R	PF	F	R	F	F	PF	F	R	NF	ND	ND	F	F	F	PF	F	F	R	R	R	F	F	F	F	F	F	F	F	F	F	PF	R	PF	F	F	F	PF	F	ND	ND	F	F
12	PF	PF	F	R	R	R	R	F	F	F	F	F	F	F	R	R	R	ND	F	PF	F	PF	F	F	F	ND	F	F	F	F	F	F	F	F	F	F	NF	F	ND	F	PF	PF	R	PF	R	R	R	F	F
13	PF		F	F	R	R	R	F	F	F	F	PF	F	F	F	F	R	ND	ND	PF	F	PF	R	F	R	R	R	PF	F	F	F	F	F	F	F	F	PF	PF	F	F	F	F	R	F	R	ND	R	F	F
14	F	PF	F	PF	R	R	R	F	F	F	F	F	F	F	R		F	NF	F	PF	F	F	F	F	R	R	R	F	F	F	F	F	F	F	F	F	ND	F	ND	F	F	F	F	F	R	F	R	F	F
15	PF	PF	F	NF	PF	F	F	F	F	F	R	F	F	F	F	F	PF	PF	F	F	F	F	F	F	R	NF	R	F	F	F	F	F	F	F	F	F	F	F	ND	F	F	F	F	F	F	F	F	F	F
16	PF	PF	F	NF	ND	NF	F	PF	F	PF	R	F	NF	F	R	R	ND	NF	R	PF	F	PF	F	F	PF	F	F	F	F	F	F	ND	F	F	F	F	NF	F	F	F	F	F	R	F	R	PF	R	PF	F
17	PF	PF	F	R	PF	F	R	PF	F	PF	R	ND	PF	F	R	R	ND	NF	F	PF	F	F	R	F	R	R	R	PF	F	F	F	PF	F	F	F	F	ND	PF	R	F	F	F	F	F	F	PF	F	F	F
18	PF	PF	ND	F	R	R	F	F	F	R	R	R	R	R	R	R	R	ND	NF	F	PF	F	ND	PF	PF	PF	F	PF	ND	PF	F	F	F	F	F	F	ND	F	F	F	F	F	R	F	R	NF	R	F	F
19	F	PF	ND	R	R	PF	R	F	F	R	F	F	PF	F	R	F	ND	NF	NF	PF	F	PF	R	F	R	R	R	F	F	F	F	F	F	F	F	F	F	PF	NF	F	F	F	R	F	R	R	R	F	F
20	F	F	F	R	NF	NF	F	F	F	F	F	F	PF	F	NF	PF	ND	NF	R	F	F	PF	R	F	R	PF	R	F	F	PF	F	F	F	F	F	F	ND	F	ND	PF	F	F	R	F	R	F	F	F	F
21	F	NF	R	R	R	R	R	F	F	F	R	F	F	F	R	R	R	R	R	F	F	F	F	F	R	R	F	F	F	F	F	F	F	F	F	F	NF	F	R	F	F	F	F	F	F	R	F	F	F
22	PF	PF	ND	R	R	R	ND	PF	F	F	F	F	NF	F	R	R	F	PF	ND	PF	F	F	F	F	R	R	R	F	F	F	F	F	F	F	F	F	NF	NF	R	F	F	F	ND	F	R		R	PF	F
23	PF	F	ND	ND	R	R	R	F	F	F	F	ND	PF	F	R	R	ND	NF	R	PF	F	PF	ND	F	R	R	ND	F	F	F	F	F	F	F	F	F	ND	F	F	F	F	F	R	F	R	F	R	F	F
24	PF	PF	F	F	ND	NF	F	F	F	F	F	F	F	F	ND	ND	ND	NF	ND	F	F	PF	R	F	R	NF	R	F	F	F	PF		F	F	F	F	ND	F	F	F	F	NF	ND	F	ND	F	ND	F	F
25	PF	ND	NF	R	F	R	ND	ND	F	F	F	PF	PF	F	F	F	ND	NF	NF	PF	F	NF	F	F	PF	PF	ND	F	F	F	F	F	F	F	F	F	PF	F	F	F	F	ND	F	F	R	F	F	F	F
26	F	F	ND	F	R	R	R	ND	F	F	F	ND	PF	F	ND	ND	ND	NF	ND	PF	F	ND	F	F	F	F	R	F	F	F	F	F	F	F	F	F	NF	F	F	F	F	F	ND	F	R	R	R	F	F
27	F	F	F	F	F	ND	F	PF	F	F	F	F	PF	F	F	PF	F	PF	F	F	F	F	ND	F	R	R	R	F	F	F	F	F	F	ND	F	F	ND	F	F	F	F	PF	F	F	F	NF	F	ND	F
28	PF	PF	F	NF	NF	ND	R	F	F	F	ND	R	ND	NF	ND	PF	NF	NF	R	PF	F	PF	ND	ND	F	R	F	PF	F	F	F	F	ND	F	ND	ND	F	F	F	F	F	F	F	F	F	F	F	F	F
29	F	F	F	F	R	F	R	F	F	F	F	F	F	F	R	R	PF	R	ND	PF	F	F	F	F	PF	PF	R	F	F	F	F	ND	F	F	R	F	ND	PF	F	F	F	F	F	F	R	F	R	F	F
30	F	F	NF	NF	R	R	R	F	F	F	F	F	R	R	R	R	ND	NF	R	F	F	PF	ND	F	R	R	R	F	F	F	F	F	F	F	F	F	NF	F	ND	F	F	ND	ND	F	R	F	R	F	F
31	PF	PF	F	R	R	R	R	F	F	F	F	F	F	F	R	R	R	ND	F	PF	F	ND	ND	F	R	R	R	F	F	F	F	F	F	F	F	F	ND	F	R	F	PF	F	R	PF	R	R	R	F	F
32	F	PF	ND	NF	R	R	R	PF	F	NF	NF	NF	PF	F	NF	NF	NF	NF	ND	PF	F	PF	R	F	R	R	R	PF	PF	F	F	PF	F	F	F	F	F	F	ND	F	PF	F	ND	F	R	R	R	PF	F
33	F	F	F	F	F	ND	ND	F	F	F	F	F	F	F	F	F	F	F	F	F	PF	PF	ND	PF	R	R	R	F	F	F	F	F	F	F	F	F	ND	NF	R	F	F	F	F	F	R	F	R	F	F
34	PF	ND	PF	ND	R	R	R	F	F	F	R		F	F	F	F	ND	PF	ND	F	F	F	F	F	PF	F	ND	F	F	F	F	F	F	F	F	F	F	PF	PF	F	F	F	F	F	R	R	R	F	F
35	F	F	R	R	R	R	R	F	F	F	F	F	F	F	F	R	NF	F	R	F	F	PF	F	F	ND	ND	ND	F	F	F	F	PF	F	F	F	F	PF	PF	ND	F	F	F	F	F	R	R	R	F	F
36																					F	F	ND	F	R	R	R	F	F	R	F	F	F	F	R	R	F	F	ND	F
37																					F	F	F	F	R	R	R	F	F	F	F	F	F	F	F	F	NF	NF	ND	F
Fulfilled	19	13	18	11	3	4	6	23	35	29	23	23	12	30	8	8	7	2	9	14	33	14	15	34	3	6	6	31	35	30	35	30	35	35	34	35	10	24	15	35	32	28	16	32	6	18	8	30	35
Partially-fulfilled	15	16	3	3	2	2	0	10	0	2	2	3	17	1	0	5	3	5	0	19	4	19	2	2	5	4	0	6	1	6	2	4	1	0	0	0	3	9	1	2	3	3	0	3	0	2	0	4	0
Not fulfilled	1	2	2	7	2	4	0	0	0	1	1	1	3	1	4	3	6	19	5	2	0	2	0	0	0	2	0	0	0	0	0	0	0	0	0	0	7	4	1	0	0	1	0	0	0	2	0	0	0
Not determined	0	3	10	4	3	3	4	2	0	0	1	5	1	0	4	3	13	7	11	0	0	2	12	1	2	2	4	0	1	0	0	2	1	2	1	1	16	0	14	0	0	3	8	0	1	3	2	1	0
Remove	0	0	2	10	25	22	25	0	0	3	8	2	2	3	19	15	6	2	10	0	0	0	8	0	27	23	27	0	0	1	0	0	0	0	2	1	1	0	6	0	0	0	11	0	28	9	25	0	0
Σ	35	34	35	35	35	35	35	35	35	35	35	34	35	35	35	34	35	35	35	35	37	37	37	37	37	37	37	37	37	37	37	36	37	37	37	37	37	37	37	37	35	35	35	35	35	34	35	35	35
Fulfilled (F)	0.542857	0.382353	0.514286	0.314286	0.0857143	0.114286	0.171429	0.657143	1	0.828571	0.657143	0.676471	0.342857	0.857143	0.228571	0.235294	0.2	0.0571429	0.257143	0.4	0.891892	0.378378	0.405405	0.918919	0.0810811	0.162162	0.162162	0.837838	0.945946	0.810811	0.945946	0.833333	0.945946	0.945946	0.918919	0.945946	0.27027	0.648649	0.405405	0.945946	0.914286	0.8	0.457143	0.914286	0.171429	0.529412	0.228571	0.857143	1
Partially fulfilled (PF)	0.428571	0.470588	0.0857143	0.0857143	0.0571429	0.0571429	0	0.285714	0	0.0571429	0.0571429	0.0882353	0.485714	0.0285714	0	0.147059	0.0857143	0.142857	0	0.542857	0.108108	0.513514	0.0540541	0.0540541	0.135135	0.108108	0	0.162162	0.027027	0.162162	0.0540541	0.111111	0.027027	0	0	0	0.0810811	0.243243	0.027027	0.0540541	0.0857143	0.0857143	0	0.0857143	0	0.0588235	0	0.114286	0
Not fulfilled (NF)	0.0285714	0.0588235	0.0571429	0.2	0.0571429	0.114286	0	0	0	0.0285714	0.0285714	0.0294118	0.0857143	0.0285714	0.114286	0.0882353	0.171429	0.542857	0.142857	0.0571429	0	0.0540541	0	0	0	0.0540541	0	0	0	0	0	0	0	0	0	0	0.189189	0.108108	0.027027	0	0	0.0285714	0	0	0	0.0588235	0	0	0
Not determined (ND)	0	0.0882353	0.285714	0.114286	0.0857143	0.0857143	0.114286	0.0571429	0	0	0.0285714	0.147059	0.0285714	0	0.114286	0.0882353	0.371429	0.2	0.314286	0	0	0.0540541	0.324324	0.027027	0.0540541	0.0540541	0.108108	0	0.027027	0	0	0.0555556	0.027027	0.0540541	0.027027	0.027027	0.432432	0	0.378378	0	0	0.0857143	0.228571	0	0.0285714	0.0882353	0.0571429	0.0285714	0
Remove (R)	0	0	0.0571429	0.285714	0.714286	0.628571	0.714286	0	0	0.0857143	0.228571	0.0588235	0.0571429	0.0857143	0.542857	0.441176	0.171429	0.0571429	0.285714	0	0	0	0.216216	0	0.72973	0.621622	0.72973	0	0	0.027027	0	0	0	0	0.0540541	0.027027	0.027027	0	0.162162	0	0	0	0.314286	0	0.8	0.264706	0.714286	0	0
Criterion (guidance) being considered for refinement	No	Yes	No	Yes	No	No	No	No	No	No	No	No	Yes	No	No	Yes	Yes	No	Yes	No	No	No	Yes	No	No	No	No	No	No	No	No	No	No	No	No	No	Yes	No	Yes	No	No	No	Yes	No	No	No	No	No	No
	1	2	3	4	5	6	7	8	9	10	11	12	13	14	15	16	17	18	19	20	1	2	3	4	5	6	7	8	9	10	11	12	13	14	15	16	17	18	19	20	1	2	3	4	5	6	7	8	9
	PARTICIPANTS							EXPOSURE MEASUREMENT				E+O	OUTCOME MEASUREMENT				E+O	DATA ANALYSIS			PARTICIPANTS							EXPOSURE MEASUREMENT				E+O	OUTCOME MEASUREMENT				E+O	DATA ANALYSIS			PARTICIPANTS							EXPOSURE MEASUREMENT
	Study 1																				Study 2																				Study 3
[truncated: 31 more columns]

## Sheet: Relevance
Respondents (n)	Study 1						Study 2						Study 3						Study 4
1	IR	DR	DR	IR	IR	DR	IR	DR	DR	IR	DR	IR	IR	DR	IR	DR	IR	IR	DR	DR	IR	DR	IR	IR
2	DR	DR	DR	IR	IR	IR	DR	DR	DR	DR	IR	NR	IR	DR	DR	DR	IR	IR	DR	DR	IR	IR	IR	IR
3	DR	DR	DR	DR	DR	IR	DR	DR	DR	DR	DR	DR	DR	DR	DR	DR	DR	DR	DR	DR	DR	DR	DR	IR
4	IR	DR	DR	DR	DR	DR	DR	DR	DR	DR	DR	DR	DR	DR	IR	DR	DR	DR	DR	DR	DR	DR	DR	DR
5	NR	DR	IR	NR	IR	NR	DR	DR	DR	DR	IR	IR	DR	IR	DR	DR	DR	DR	DR	DR	DR	DR	DR	DR
6	DR	DR	DR	DR	DR	DR	DR	DR	DR	DR	DR	IR	DR	DR	IR	DR	DR	DR	DR	DR	DR	DR	DR	IR
7	DR	IR	DR	DR	DR	NR	IR	IR	IR	IR	DR	NR	DR	DR	DR	DR	DR	IR	DR	DR	DR	DR	DR	IR
8	NR	DR	DR	IR	DR	NR	DR	DR	DR	DR	DR	IR	DR	DR	DR	DR	DR	IR	DR	DR	DR	DR	DR	DR
9	DR	DR	DR	IR	DR	IR	DR	DR	DR	DR	DR	IR	DR	DR	IR	DR	DR	DR	DR	IR	IR	DR	DR	IR
10	IR	DR	DR	IR	DR	NR	DR	DR	DR	IR	DR	DR	DR	DR	DR	DR	DR	NR	DR	DR	DR	DR	DR	DR
11	DR	DR		DR	DR		NR	DR	DR	DR	DR	NR	DR	DR	DR	DR	IR	DR	NR	DR	IR	DR	IR	NR
12	IR	DR	DR	IR	DR	IR	DR	DR	DR	DR	DR	DR	IR	DR	DR	DR	IR	DR	DR	DR	DR	DR	DR	IR
13	DR	DR	IR	DR	DR	NR	DR	DR	DR	DR	IR	DR	DR	DR	DR	DR	DR	IR	DR	DR	DR	IR	IR	IR
14	DR	DR	DR	DR	DR	IR	DR	DR	DR	DR	DR	IR	DR	DR	DR	DR	DR	DR	DR	DR	DR	DR	DR	IR
15	DR	IR	DR	DR	DR	IR	DR	DR	DR	DR	DR	DR	DR	DR	DR	DR	DR	DR	DR	IR	DR	DR	DR	IR
16	IR	DR	DR	IR	IR	IR	DR	DR	DR	DR	DR	DR	IR	DR	IR	DR	NR	IR	DR	DR	DR	DR	DR	IR
17	IR	DR	IR	DR	DR	IR	IR	DR	DR	IR	IR	DR	DR	DR	DR	DR	DR	DR	IR	DR	IR	IR	NR	IR
18	DR	DR	NR	DR	DR	NR	IR	DR	DR	DR	DR	DR	DR	DR	DR	DR	IR	NR	DR	DR	DR	DR	DR	DR
19	IR	DR	DR	IR	NR	IR	DR	DR	DR	DR	IR	NR	DR	DR	DR	DR	DR	DR	DR	DR	IR	DR	DR	NR
20	IR	DR	DR	IR	IR	NR	DR	DR	DR	DR	IR	IR	DR	DR	DR	DR	DR	DR	IR	DR	DR	DR	DR	IR
21	DR	DR	DR	IR	IR	IR	DR	DR	DR	DR	DR	DR	DR	DR	DR	DR	DR	DR	DR	DR	DR	DR	DR	DR
22	IR	IR	IR	DR	DR	IR	DR	DR	DR	DR	DR	DR	DR	DR	DR	DR	DR	IR	DR	DR	DR	DR	DR	DR
23	IR	DR	DR	DR	IR	DR	DR	DR	DR	DR	DR	IR	DR	DR	DR	DR	DR	DR	DR	DR	DR		DR	IR
24	DR	DR	DR	IR	DR	NR	IR	DR	DR	DR	DR	IR	DR	DR	DR	DR	DR	IR	DR	DR	DR	DR	DR	IR
25	IR	DR	DR	IR	IR	NR	DR	DR	DR	DR	DR	DR	DR	DR	DR	DR	DR	IR	DR	DR	DR	DR	DR	DR
26	DR	DR	DR	DR	DR	IR	DR	DR	DR	DR	DR	IR	DR	DR	DR	DR	DR	DR	DR	IR	DR	DR	DR	IR
27	DR	DR	DR	DR	DR	IR	DR	DR	DR	DR	DR	DR	DR	DR	DR	DR	DR	DR	DR	DR	DR	DR	DR
28	IR	DR	DR	IR	IR	IR	DR	DR	DR	IR	DR	DR	DR	DR	DR	DR	DR	DR	DR	DR	DR	DR	DR	DR
29	DR	DR	DR	DR	DR	IR	IR	DR	IR	IR	DR	IR	DR	DR	DR	DR	DR	DR	DR	DR	DR	DR	DR	IR
30	DR	DR	DR	DR	DR	IR	DR	DR	DR	DR	DR	DR	DR	DR	DR	DR	DR	IR	DR	DR	DR	DR	DR	DR
31	IR	DR	DR	IR	DR	IR	DR	DR	DR	DR	DR	IR	IR	DR	DR	DR	IR	DR	DR	DR	DR	DR	DR	IR
32	DR	DR	DR	DR	DR	IR	DR	DR	IR	DR	DR	DR	IR	DR	IR	DR	IR	IR	DR	DR	DR	DR	IR	IR
33	DR	DR	DR	DR	DR	DR	IR	DR	DR	DR	DR	IR	DR	DR	DR	DR	DR	DR	IR	DR	DR	DR	IR	IR
34	DR	IR	IR	IR	DR	IR	DR	DR	DR	DR	DR	DR	DR	DR	DR	DR	IR	IR	DR	DR	DR	DR	DR	DR
35	DR	DR	DR	IR	DR	IR	DR	DR	DR	DR	IR	IR	DR	DR	DR	DR	DR	DR	DR	DR	DR	DR	DR	NR
36							DR	DR	DR	DR	DR	DR							DR	DR	DR	IR	IR	IR
37							DR	DR	DR	DR	DR	DR
Directly relevant	20	31	28	18	25	5	29	36	34	31	30	19	29	34	29	35	26	21	32	33	30	31	28	11
Indirectly relevant	13	4	5	16	9	20	7	1	3	6	7	14	6	1	6	0	8	12	3	3	6	4	7	21
Not relevant	2	0	1	1	1	9	1	0	0	0	0	4	0	0	0	0	1	2	1	0	0	0	1	3
Σ	35	35	34	35	35	34	37	37	37	37	37	37	35	35	35	35	35	35	36	36	36	35	36	35
Directly relevant (DR)	0.571429	0.885714	0.823529	0.514286	0.714286	0.147059	0.783784	0.972973	0.918919	0.837838	0.810811	0.513514	0.828571	0.971429	0.828571	1	0.742857	0.6	0.888889	0.916667	0.833333	0.885714	0.777778	0.314286
Indirectly relevant (IR)	0.371429	0.114286	0.147059	0.457143	0.257143	0.588235	0.189189	0.027027	0.0810811	0.162162	0.189189	0.378378	0.171429	0.0285714	0.171429	0	0.228571	0.342857	0.0833333	0.0833333	0.166667	0.114286	0.194444	0.6
Not relevant (NR)	0.0571429	0	0.0294118	0.0285714	0.0285714	0.264706	0.027027	0	0	0	0	0.108108	0	0	0	0	0.0285714	0.0571429	0.0277778	0	0	0	0.0277778	0.0857143
Item (guidance) being considered for refinement	No	No	No	No	No	No	No	No	No	No	No	No	No	No	No	No	No	No	No	No	No	No	No	No
	1	2	3	4	5	6	1	2	3	4	5	6	1	2	3	4	5	6	1	2	3	4	5	6
	SD	P	E	O	A	G	SD	P	E	O	A	G	SD	P	E	O	A	G	SD	P	E	O	A	G
	Study 1						Study 2						Study 3						Study 4

## Sheet: Selected criteria_improved
	REPORTING QUALITY							METHODOLOGICAL QUALITY
	Study 1	Study 2	Study 3	Study 4	Criterion category			Study 1	Study 2	Study 3	Study 4	Criterion category
Criterion number	4						Criterion number	2
	6	6	6	6	P				3	3		P
				10				4
	16		16	16	E+O						7
	17										12
				18				13			13	O
	22	22	22	22	E+O						15
			23	23	A			16			16	O
	25							17	17	17	17	E+O
	26							19	19			A
	27	27			A
	29
