# Supplementary material for: SciRAPepi Tool: Optimization of the SciRAP Tool for Evaluating the Reliability and Relevance of Observational Epidemiological Studies for Hazard and Risk Assessment of Chemicals
Source: Environ Sci Technol. 2026 Jan 16;60(4):2952–63. doi: 10.1021/acs.est.5c11558 (PMC12874513; doi:10.1021/acs.est.5c11558)
Supplement: Supplementary file 1 [file es5c11558_si_001.zip › Supporting Information/Supporting Information/Table S6.xlsx]

## Sheet: Sheet1
Old version of the SciRAPei tool (Version 1.0)					Current version of the SciRAPepi tool (Version 2.0)			Changes
Category	Reporting quality criterion	Guidance	Methodological quality criterion	Guidance	Category	Reliability criterion	Guidance
Participants	6. The response rate of the participants was stated in number or %.	• Applicable for cross-sectional studies, cohort studies and case-control studies. • Not applicable for nested case-control studies and some non-standard study designs! • Too many participants refusing to participate in the study can produce biased results. Non-response bias can occur when participants who refuse to participate in the study differ systematically from those who participate (Prince…	3. The response rate of the potential participants was adequate.	• Applicable for cross-sectional studies, cohort studies and case-control studies. • Not applicable for nested case-control studies. • Too many participants refusing to participate in the study can produce biased results. Non-response bias can occur when participants who refuse to participate in the study differ systematically from those who participate (Prince, 2012), e.g.,different response rat…	Participants	The response rate of the potential participants was adequate.	• Applicable for cross-sectional studies, cohort studies and case-control studies. • Not applicable for nested case-control studies. • Too many participants refusing to participate in the study can produce biased results. Non-response bias can occur when participants who refuse to participate in the study differ systematically from those who participate (Prince, 2012), e.g.,different response rat…	• Reporting quality and methodological quality items were integrated into a single reliability criterion to enhance clarity and reduce redundancy. • Separate assessment sheets were developed for each epidemiological study design. This criterion was applied to cross-sectional, cohort, and case–control studies, as it is not applicable to nested case–control studies. • The guidance was revised to im…
Exposure + Outcome	16. The reliability of the laboratory test procedures was clearly stated (e.g., by external quality assessment scheme certificate - EQUAS certificate, using internal and/or external quality control samples).	• Applicable for studies that used external and internal exposure measurement and/or used (bio)matrices as a part of outcome assessment (among all study designs). • How to judge this item: o fulfilled (1) – the reliability of the laboratory test for analysis of both (bio)markers of exposure and outcome was stated, o partially fulfilled (0.5) - the reliability of the laboratory test for analysis o…			Exposure measurement	Reliable laboratory test procedures (e.g., laboratories with external quality assessment scheme certificate - EQUAS certificate, using internal and/or external quality control samples) were used when measuring the exposure.	• Applicable for studies that used external and internal exposure measurement (among all study designs). • How to judge this criterion: o fulfilled (1) – the reliability of the laboratory test for analysis of (bio)markers of exposure was stated, o partially fulfilled (0.5) - incomplete reliability description, o not fulfilled (0) - the reliability of the laboratory test for analysis was not state…	• Originally, this criterion was part of a combined Exposure + Outcome category. In the updated version, it was separated and described independently under Exposure measurement and Outcome measurement to improve clarity. • Separate assessment sheets were developed for each epidemiological study design, and this criterion was included in all of them to indicate its relevance across the major epide…
					Outcome measurement	Reliable laboratory test procedures (e.g., laboratories with external quality assessment scheme certificate - EQUAS certificate, using internal and/or external quality control samples) were used when measuring the outcome.	• Applicable for studies that used external and internal exposure measurement and/or used (bio)matrices as a part of outcome assessment (among all study designs). • How to judge this criterion: o fulfilled (1) – the reliability of the laboratory test for analysis of both (bio)markers of exposure and outcome was stated, o partially fulfilled (0.5) - incomplete reliability description, o not fulfil…
Outcome			13. Reliable and sensitive methods were used for investigating the selected biomarker and/or outcome.	• Applicable for studies that used used direct methods for outcome assessment (among all study designs). • Direct and indirect methods are suitable for investigating the selected biomarkers of outcome/outcomes. It is always a better option to use the direct method. For example, in studying the association between exposure to specific chemicals and the prevalence of diabetes mellitus, researchers …	Outcome measurement	Reliable and sensitive methods were used for investigating the selected biomarker and/or outcome.	• Applicable for studies that used used direct methods for outcome assessment (among all study designs). • Direct and indirect methods are suitable for investigating the selected biomarkers of outcome/outcomes. It is always a better option to use the direct method. For example, in studying the association between exposure to specific chemicals and the prevalence of diabetes mellitus, researchers …	• This methodological quality criterion was combined with the corresponding reporting quality criterion into a single reliability criterion to improve clarity and reduce repetition. • Separate assessment sheets were developed for each epidemiological study design, and this criterion was included in all of them to indicate its relevance across the major epidemiological study designs and to avoid c…
Outcome			16. Reliable biomarkers were used for measuring the outcome.	• Applicable for studies that used used direct methosd for outcome assessment (among all study designs). • It is crucial to choose a suitable biomarker that is reliable and still present when it comes to the studied outcome (LaKind et al., 2015). • How to judge this item: o fulfilled (1) – such specific and stable biomarkers were used to detect the outcome reliably, o partially fulfilled (0.5) o …	Outcome measurement	Reliable biomarkers were used for measuring the outcome.	• Applicable for studies that used used direct methods for outcome assessment (among all study designs). • It is crucial to choose a suitable biomarker that is reliable and still present when it comes to the studied outcome (LaKind et al., 2015). • How to judge this criterion: o fulfilled (1) – a specific, biologically relevant, and sufficiently stable biomarker was used, with clear alignment to …	• This methodological quality criterion was combined with the corresponding reportingl quality criterion into a single reliability criterion to improve clarity and reduce repetition. • Separate assessment sheets were developed for each epidemiological study design, and this criterion was included in all of them to indicate its relevance across the major epidemiological study designs and to avoid …
Exposure + Outcome	22. It was stated that the outcome assessors were blinded to the exposure assessment results, and exposure assessors were blinded to the outcome assessment.	• Applicable for all study designs. • It does not have to be stated explicitly. For example, it is adequate to report in the method section that different laboratories (researchers) measured the outcome and exposure. • How to judge this item: o fulfilled (1) – it was clearly stated that the outcome assessors were blinded to the exposure assessment results, and exposure assessors were blinded to t…	17. The outcome assessors were blinded to the exposure assessment results, and exposure assessors were blinded to the outcome assessment.	• Applicable for all study designs. • It is appropriate to have different researchers/medical staff to measure the outcome and exposure. It decreases the risk of performance bias (Grimes & Schulz, 2002b). However, in most cases, it is not explicitly stated in the manuscript that there were different persons when evaluating the exposure and outcome. • How to judge this item: o fulfilled (1) – diff…	Exposure & Outcome measurements	The outcome assessors were blinded to the exposure assessment results, and exposure assessors were blinded to the outcome assessment.	• Applicable for all study designs. • It is appropriate to have different researchers/medical staff to measure the outcome and exposure. It decreases the risk of performance bias (Grimes & Schulz, 2002b). However, in most cases, it is not explicitly stated in the manuscript that there were different persons when evaluating the exposure and outcome. • How to judge this criterion: o fulfilled (1) –…	• These reporting quality and methodological quality criteria were combined into a single reliability criterion to improve clarity and reduce repetition. • Separate assessment sheets were developed for each epidemiological study design, and this criterion was included in all of them to indicate its relevance across the major epidemiological study designs and to avoid confusion. • The guidance was…
Analysis	23. It was stated that the concentrations of biomarkers were matrix adjusted (if needed).	• Applicable for all study designs. • It is important mainly when measuring some some chemicals (e.g., phthalates, bisphenols or PCBs) in the first morning voids, spot urine samples and blood samples without fasting before the blood draw. • How to judge this item: o fulfilled (1) – it was clearly reported that the concentrations of biomarkers were matrix adjusted, o partially fulfilled (0.5) o no…			Data analysis	Concentrations of biomarkers were matrix adjusted (if needed).	• Applicable for all study designs. • It is important mainly when measuring some some chemicals (e.g., phthalates, bisphenols or PCBs) in the first morning voids, spot urine samples and blood samples without fasting before the blood draw. • How to judge this criterion: o fulfilled (1) – it was clearly reported that the concentrations of biomarkers were matrix adjusted if needed, o partially fulfi…	• This reporting quality criterion was combined with the corresponding methodological quality criterion into a single reliability criterion to improve clarity and reduce repetition. • Separate assessment sheets were developed for each epidemiological study design, and this criterion was included in all of them to indicate its relevance across the major epidemiological study designs and to avoid c…
Analysis	27. The number of missing data for each variable used in the statistical analyses was stated.	• Applicable for all stuy designs. • Important mainly for the prospective cohort studies with loss to follow-up (Grimes & Schulz, 2002b). • There are options how for handling missing data in the dataset: 1. deletion of the row/column where missing data is; 2. imputation of the mean/median of the variable instead of the missing data; 3. assign the new category for missing data (Howell, 2022); 4. s…	19. Missing data were handled adequately in the dataset.	• Applicable for all study designs. • Important mainly for the prospective cohort studies with loss to follow-up (Grimes & Schulz, 2002b). • There are options how for handling missing data in the dataset: 1. deletion of the row/column where missing data is; 2. imputation of the mean/median of the variable instead of the missing data; 3. assign the new category for missing data (Howell, 2022); 4. …	Data analysis	Missing data were handled adequately in the dataset.	• Applicable for all study designs. • Important mainly for the prospective cohort studies with loss to follow-up (Grimes & Schulz, 2002b). • There are options how for handling missing data in the dataset: 1. deletion of the row/column where missing data is; 2. imputation of the mean/median of the variable instead of the missing data; 3. assign the new category for missing data (Howell, 2022); 4. …	• These reporting quality and methodological quality criteria were combined into a single reliability criterion to improve clarity and reduce repetition. • Separate assessment sheets were developed for each epidemiological study design, and this criterion was included in all of them to indicate its relevance across the major epidemiological study designs and to avoid confusion. • The guidance was…
